# Supplementary material for: Perioperative Outcomes in Robotic, Laparoscopic, and Open Distal Pancreatectomy: A Network Meta-Analysis and Meta-Regression
Source: Cancers (Basel). 2025 Oct 6;17(19):3243. doi: 10.3390/cancers17193243 (PMC12523380; doi:10.3390/cancers17193243)
Supplement: Supplementary file 1 [file cancers-17-03243-s001.zip]

Archive with 1 entries (1 files):
- cancers-3876473-supplementary.pdf
